# Supplementary material for: Using residents and experts to evaluate the validity of areal wombling for detecting social boundaries: A small-scale feasibility study
Source: PLoS One. 2024 Aug 26;19(8):e0305774. doi: 10.1371/journal.pone.0305774 (PMC11346722; doi:10.1371/journal.pone.0305774)
Supplement: S1 File — (ZIP) [file pone.0305774.s001.zip]

Archive with 13 entries (13 files):
- Analysis notebook.Rmd
- Analysis-notebook.html
- cleaned data/01 data for trial maps.rds
- cleaned data/cleaned experiment data.csv
- cleaned data/makeFile01 sheffield ttwa lsoa.rds
- cleaned data/participant info.csv
- materials/example choice.html
- materials/Exercise script.docx
- materials/pair1.html
- materials/pair2.html
- materials/pair3.html
- materials/Preliminary-Exercise-clean.html
- README.txt
