# Supplementary material for: Using residents and experts to evaluate the validity of areal wombling for detecting social boundaries: A small-scale feasibility study
Source: PLoS One. 2024 Aug 26;19(8):e0305774. doi: 10.1371/journal.pone.0305774 (PMC11346722; doi:10.1371/journal.pone.0305774)
Supplement: S1 File — (ZIP) [file pone.0305774.s001.zip › cleaned data/cleaned experiment data.csv]

interview_id	chronological_id	seenOrder	realPair	result	mapA_position	interviewer	mode
EXP_UK_R_01	1	1	2	1	1	A	online
EXP_UK_R_01	1	2	3	2	1	A	online
EXP_UK_R_01	1	3	1	1	1	A	online
EXP_UK_R_02	2	1	2	1	1	A	online
EXP_UK_R_02	2	2	3	2	2	A	online
EXP_UK_R_02	2	3	1	1	1	A	online
EXP_UK_R_03	3	1	1	2	2	A	online
EXP_UK_R_03	3	2	2	1	1	A	online
EXP_UK_R_03	3	3	3	2	2	A	online
RES_UK_R_01	9	1	1	1	1	A	facetoface
RES_UK_R_01	9	2	3	2	2	A	facetoface
RES_UK_R_01	9	3	2	1	1	A	facetoface
RES_UK_R_02	10	1	3	2	2	A	facetoface
RES_UK_R_02	10	2	2	1	1	A	facetoface
RES_UK_R_02	10	3	1	1	1	A	facetoface
RES_UK_R_03	11	1	1	2	2	A	facetoface
RES_UK_R_03	11	2	2	2	2	A	facetoface
RES_UK_R_03	11	3	3	1	2	A	facetoface
RES_UK_R_04	12	1	3	2	2	A	facetoface
RES_UK_R_04	12	2	1	2	2	A	facetoface
RES_UK_R_04	12	3	2	1	1	A	facetoface
EXP_UK_R_04	4	1	1	2	2	A	online
EXP_UK_R_04	4	2	3	1	1	A	online
EXP_UK_R_04	4	3	2	2	2	A	online
RES_UK_R_05	13	1	2	2	2	A	facetoface
RES_UK_R_05	13	2	3	2	2	A	facetoface
RES_UK_R_05	13	3	1	1	1	A	facetoface
RES_UK_R_06	14	1	3	1	1	A	facetoface
RES_UK_R_06	14	2	1	2	2	A	facetoface
RES_UK_R_06	14	3	2	2	2	A	facetoface
RES_UK_R_07	15	1	3	2	2	A	facetoface
RES_UK_R_07	15	2	1	1	1	A	facetoface
RES_UK_R_07	15	3	2	2	1	A	facetoface
RES_UK_R_08	16	1	3	2	1	A	facetoface
RES_UK_R_08	16	2	1	2	2	A	facetoface
RES_UK_R_08	16	3	2	1	1	A	facetoface
RES_UK_R_09	17	1	1	2	2	A	facetoface
RES_UK_R_09	17	2	2	2	2	A	facetoface
RES_UK_R_09	17	3	3	1	1	A	facetoface
EXP_UK_R_05	5	1	2	1	1	A	online
EXP_UK_R_05	5	2	3	2	1	A	online
EXP_UK_R_05	5	3	1	2	2	A	online
RES_UK_R_10	18	1	3	1	1	A	facetoface
RES_UK_R_10	18	2	1	1	1	A	facetoface
RES_UK_R_10	18	3	2	2	2	A	facetoface
RES_UK_R_11	19	1	2	2	2	A	facetoface
RES_UK_R_11	19	2	3	2	1	A	facetoface
RES_UK_R_11	19	3	1	2	2	A	facetoface
RES_UK_R_12	20	1	3	2	2	A	facetoface
RES_UK_R_12	20	2	2	2	2	A	facetoface
RES_UK_R_12	20	3	1	1	1	A	facetoface
RES_UK_R_13	21	1	2	2	2	A	facetoface
RES_UK_R_13	21	2	1	2	2	A	facetoface
RES_UK_R_13	21	3	3	1	2	A	facetoface
RES_UK_R_14	22	1	3	1	2	A	facetoface
RES_UK_R_14	22	2	1	1	1	A	facetoface
RES_UK_R_14	22	3	2	2	2	A	facetoface
RES_UK_R_15	23	1	2	2	2	A	facetoface
RES_UK_R_15	23	2	3	2	2	A	facetoface
RES_UK_R_15	23	3	1	1	1	A	facetoface
RES_UK_R_16	24	1	1	2	2	A	facetoface
RES_UK_R_16	24	2	2	2	2	A	facetoface
RES_UK_R_16	24	3	3	1	1	A	facetoface
RES_UK_R_17	25	1	3	2	1	A	facetoface
RES_UK_R_17	25	2	1	2	2	A	facetoface
RES_UK_R_17	25	3	2	2	2	A	facetoface
RES_UK_R_18	26	1	1	1	1	A	facetoface
RES_UK_R_18	26	2	2	1	1	A	facetoface
RES_UK_R_18	26	3	3	2	1	A	facetoface
RES_UK_R_19	27	1	2	2	2	A	facetoface
RES_UK_R_19	27	2	3	1	2	A	facetoface
RES_UK_R_19	27	3	1	2	2	A	facetoface
RES_UK_R_20	28	1	2	1	1	A	facetoface
RES_UK_R_20	28	2	3	1	2	A	facetoface
RES_UK_R_20	28	3	1	2	2	A	facetoface
RES_UK_R_21	29	1	2	1	1	A	facetoface
RES_UK_R_21	29	2	3	1	1	A	facetoface
RES_UK_R_21	29	3	1	1	1	A	facetoface
RES_UK_R_22	30	1	2	1	1	B	facetoface
RES_UK_R_22	30	2	3	1	1	B	facetoface
RES_UK_R_22	30	3	1	2	1	B	facetoface
EXP_UK_R_06	6	1	2	1	1	A	online
EXP_UK_R_06	6	2	3	2	2	A	online
EXP_UK_R_06	6	3	1	1	1	A	online
EXP_UK_R_07	7	1	1	2	2	B	facetoface
EXP_UK_R_07	7	2	2	1	1	B	facetoface
EXP_UK_R_07	7	3	3	2	2	B	facetoface
EXP_UK_R_08	8	1	1	1	1	B	facetoface
EXP_UK_R_08	8	2	3	1	2	B	facetoface
EXP_UK_R_08	8	3	2	1	1	B	facetoface
RES_UK_R_23	31	1	3	2	2	B	facetoface
RES_UK_R_23	31	2	2	1	1	B	facetoface
RES_UK_R_23	31	3	1	1	1	B	facetoface
