# Supplementary material for: Using residents and experts to evaluate the validity of areal wombling for detecting social boundaries: A small-scale feasibility study
Source: PLoS One. 2024 Aug 26;19(8):e0305774. doi: 10.1371/journal.pone.0305774 (PMC11346722; doi:10.1371/journal.pone.0305774)
Supplement: S1 File — (ZIP) [file pone.0305774.s001.zip › cleaned data/participant info.csv]

Interview code	Gender	Age group	Ethnic background	How long lived in the area (bands)	How long lived in the area (raw)
RES_UK_R_01	Woman	40 - 49	White	20 +	Whole life
RES_UK_R_02	Woman	50 - 59	Non-white	20 +	Whole life
RES_UK_R_03	Woman	50 - 59	Non-white	20 +	Whole life
RES_UK_R_04	Woman	50 - 59	Non-white	20 +	27 years
RES_UK_R_05	Woman	18 - 29	Non-white	20 +	Whole life
RES_UK_R_06	Woman	18 - 29	Non-white	20 +	Since 3yo
RES_UK_R_07	Woman	18 - 29	Non-white	10 - 19	Since early age
RES_UK_R_08	Woman	50 - 59	Non-white	20 +	Whole life
RES_UK_R_09	Woman	40 - 49	White	1 - 9	5 years
RES_UK_R_10	Man	30 - 39	Non-white	20 +	Whole life
RES_UK_R_11	Man	18 - 29	White	1 - 9	7 years
RES_UK_R_12	Man	50 - 59	White	10 - 19	15 years
RES_UK_R_13	Man	18 - 29	Non-white	1 - 9	2 years
RES_UK_R_14	Woman	60 +	White	20 +	Whole life
RES_UK_R_15	Man	50 - 59	White	20 +	40 years
RES_UK_R_16	Man	40 - 49	Non-white	20 +	Whole life
RES_UK_R_17	Man	18 - 29	Non-white	10 - 19	2008-2018
RES_UK_R_18	Man	18 - 29	Non-white	20 +	Whole life
RES_UK_R_19	Woman	50 - 59	White	20 +	Whole life
RES_UK_R_20	Woman	60 +	White	20 +	Most of her life
RES_UK_R_21	Woman	30 - 39	White	20 +	Most of her life
RES_UK_R_22	Man	30 - 39	White	1 - 9	6 years
RES_UK_R_23	Woman	40 - 49	Non-white	20 +	Whole life
