# Supplementary material for: Using residents and experts to evaluate the validity of areal wombling for detecting social boundaries: A small-scale feasibility study
Source: PLoS One. 2024 Aug 26;19(8):e0305774. doi: 10.1371/journal.pone.0305774 (PMC11346722; doi:10.1371/journal.pone.0305774)
Supplement: S1 File — (ZIP) [file pone.0305774.s001.zip › README.txt]

# Description 

Data, code and materials from a discrete experiment to test the validity of an Bayesian areal wombling algorithm for predicting social boundaries. 
Each border on a map is assigned a boundary value based on how dissimilar the adjacent neighbourhoods are (higher = more dissimilar = more likely to be a social boundary). 

The experiment was carried out as follows:

- We created three maps of the same area with different boundaries using the Bayesian areal wombling approach. 
- Map A contained the boundaries with the highest boundary values, whilst map C had the lowest boundary values. Map B contained boundaries that were in between. 
- During an interview, participants were then shown pairs of maps and asked which map in each pair best corresponds to local community boundaries. 
- The sequence and order of the maps shown were randomised. 
- Assuming that residents and experts can recognise (but not necessarily recall) social boundaries, we conjecture that participants would choose the map containing borders with higher boundary values. 


Hypothesis: We hypothesise that participants will agree with the predictions of the areal wombling algorithm and choose boundaries with higher boundary values.
Null hypothesis: Participants are not more or less likely to choose boundaries with higher boundary values. 

Aside from testing a hypothesis, another motivation behind the study is to explore the feasibility of the method for future replications and follow-up research.  

# Data collection 

The sample was composed of local residents and area experts in the city of Rotherham. Local experts were recruited for interviews via our local contacts in Rotherham, identified by desk research and by snowball sampling (i.e. further contacts gained from initial interviews).
For residents, we asked each expert to point us to any community web pages, groups or centres most suitable for recruiting participants. We created a leaflet with information about the research which we distributed via identified channels, including online and offline. Interested participants came back to us via email and telephone. 

Responses were collected either in person or online as part of the interview. 

The boundary values were calculated using the Bayesian areal wombling algorithm outlined in Dean et al (2019) (doi:10.1111/tesg.12316). The underlying data comes from the 2011 census for Rotherham.

Data quality and cleaning were performed by the interview team. 

Recruitment of participants for the qualitative interviews began in late 2021. The validation exercise design and materials were created between June and August 2021. Ethical approval from the University of Sheffield was secured on 30th July 2021. The interviews for Rotherham took place between September 2021 and the end of September 2022. The analysis of the exercise data began in September 2022. 

# Ethics 

This study was approved by the University of Sheffield ethics committee (application number 042378). Written consent was obtained from participants to use their data. 
We sent participant information sheets well before the interviews (either via email or traditional post), so participants had time to read them and ask questions.

# Contents

The ain folder contains two subfolders for data and materials and an rmarkdown file that analyses the experiment data (`Analysis notebook.rmd`). 
The rmarkdown file was used to compile the results into a readable report (`Analysis notebook.html`)

## Materials
The materials folder contains materials used for the experiment, including:
- a preliminary screening exercise to gauge engagement/ understanding of the materials
- the three map pairs used (e.g. map A vs map B, actual order and sequence is randomised):
	1: A vs B
        2: A vs C
        3: B vs C
- exercise script used by an interviewer during the experiment 
 
## Data
The cleaned data folder contains the following:
- `makeFile01 sheffield ttwa lsoa`:underlying cleaned map data with boundary value data (spatial lines saved as R Data Serialization or .RDS format for R)
- `01 data for trial maps`: spatial line data for the three maps used in the experiment 
- `participant info`: csv table of participant info
	- Interview code: ID number of interview	
	- Gender: Coded as man or woman	
	- Age group	
	- Ethnic background: Coded as white or non-white to avoid disclosure	
	- How long lived in the area (bands)	
	- How long lived in the area (raw): Self-described time resident in the area (raw entry)
- `cleaned experiment data`: Cleaned and anonymised participant response data. Each row is a response to one map pair shown. Each respondent was shown three pairs in an interview. 
    - interview_id = id of the participant
    - chronological_id = id number in chronological order (1 = earliest interview)
    - seenOrder = denotes whether a map pair was shown 1st, 2nd or 3rd during the interview
    - realPair = denotes which pair of maps was shown (see materials)
        1: A vs B
        2: A vs C
        3: B vs C
    - result = which map did participants pick (1 = left, 2 = right)
    - mapA_position = which map had the steepest borders (higher boundary value) (1 = left, 2 = right)
    - duration1 = time in seconds taken to complete the exercise (including preliminary task)
    - interviewer = interviewer name
    - mode = whether interview was conducted face-to-face, online or via other means


# Requirements and usage 

To replicate the analysis, R (> version 3.6) and Rstudio is required to run the analysis notebook and read RDS files.  
R libraries used include:
	- tidyverse
	- rmarkdown
	- sf
	- knitr
	- kableExtra 

rmarkdown, knitr and kableExtra are only required to output the analysis notebook into html format. 

# Related materials

GitHub repo with additional code for deploying and creating the maps: https://github.com/life-at-the-frontier/validation-exercise
